# Supplementary material for: Dynamic regulation of hepatic lipid metabolism by torsinA and its activators
Source: JCI Insight. 2024 Jan 9;9(3):e175328. doi: 10.1172/jci.insight.175328 (PMC10967386; doi:10.1172/jci.insight.175328)
Supplement: Supporting data values [file jciinsight-9-175328-s010.xlsx]

## Sheet: Sheet1
Fig 1B
exp #	exp date:	type	ear ID	gender	age	PCR #	BW (g)	liver wt (mg)	Liver/BW ratio
1	2020-06-15	Flox	R1	male	19.7	LU123	27.3	1094	4.00733
3	2020-06-15	Flox	L1	male	19.7	LU124	26.7	1089	4.07865
5	2020-06-15	Flox	none	male	19.7	LU126	26.1	1051	4.02682
7	2020-06-15	Flox	R2	male	17.6	LU129	28.9	1138	3.93772
1	2020-01-03	Flox	R1	male	11.9	LU044	25.8	1105	4.28295
3	2020-01-03	Flox	none	male	11.9	LU047	23.8	1174	4.93277
5	2020-01-03	Flox	R1	male	11	LU050	23.1	1044	4.51948
1	2020-02-18	Flox	L1	male	19.3	LU051	23.6	1121	4.75
3	2020-02-18	Flox	R1	male	20.1	LU063	28.8	1197	4.15625
5	2020-02-18	Flox	L1	male	20.1	LU064	32.8	1400	4.26829
				mean:	17.1		26.69	1141.3	4.29603
				SD:	3.8681		2.96215	102.974
				SE:	1.43282		1.20439	39.006
2	2020-06-15	KO	R1	male	17.6	LU127	22.6	843	3.73009
4	2020-06-15	KO	L1	male	17.6	LU128	25.2	826	3.27778
6	2020-06-15	KO	R1	male	17	LU131	26	946	3.63846
8	2020-06-15	KO	L2	male	17	LU134	23.6	862	3.65254
9	2020-06-15	KO	none	male	17.6	LU130	23.4	764	3.26496
10	2020-06-15	KO	L1	male	19.7	LU142	25.2	1007	3.99603
2	2020-01-03	KO	L1	male	11.9	LU045	25.7	1169	4.54864
4	2020-01-03	KO	R2	male	11	LU052	24.3	1074	4.41975
6	2020-01-03	KO	L2	male	11	LU053	19.9	957	4.80905
2	2020-02-18	KO	R1	male	20.1	LU060	30.8	1411	4.58117
4	2020-02-18	KO	L1	male	20.1	LU061	31.9	1466	4.59561
6	2020-02-18	KO	none	male	20.1	LU062	27.3	1371	5.02198
				mean:	16.725		25.4917	1241.33	4.128
				SD:	3.49418		3.33015	205.014
				SE:	1.39463		1.27276	83.6965
				t-test:	0.813671		0.387772	0.326221

## Sheet: Fig.1C
Fig 1C
Steatosis evaluation
Dr. Michael Lee
Genotype	Mouse ID	Steatosis grade (0-3)			LUL-flox	LUL-CKO
LUL-CKO	494b	0			0	0
LUL-CKO	516a	1			0	1
LUL-CKO	516b	1			1	1
LUL-CKO	517a	1			1	1
LUL-flox	668a	0
LuL-flox	668b	0		Mean	0.5	0.75
LUL-flox	770a	1
LUL-flox	770b	1

## Sheet: Fig. 1D
Fig. 1D
liver TG #	exp #	Group	exp date:	Group	age Wks	BW g	liver wt: mg	liver Wt %BW	Liver TG ug/mg liver prot
1	1	LUL-flox	2020-02-18	Flox	19.3	43.7	1121	2.56522	126.173
2	3	LUL-flox	2020-02-18	Flox	20.1	36.5	1197	3.27945	277.863
3	5	LUL-flox	2020-02-18	Flox	20.1	24.1	1400	5.80913	195.686
7	1	LUL-flox	2020-06-15	Flox	19.7	44.9	1094	2.43653	250.697
8	3	LUL-flox	2020-06-15	Flox	19.7	32.9	1089	3.31003	297.844
9	5	LUL-flox	2020-06-15	Flox	19.7	33.3	1051	3.15616	201.409
10	7	LUL-flox	2020-06-15	Flox	17.6	22.7	1138	5.01322	256.017
17	1	LUL-flox	2020-01-30	Flox	11.9	25.8	1105	4.28295	286.519
18	3	LUL-flox	2020-01-30	Flox	11.9	23.8	1174	4.93277	189.75
19	5	LUL-flox	2020-01-30	Flox	19.3	23.1	1044	4.51948	230.258
				mean:	17.93	31.08	1141.3	3.93049	231.222
				SD:	3.25578	8.50736	102.974	1.13928	53.3057
				SEM:	1.02957	2.69026	32.5631	0.360271	16.8567
4	2	LUL-CKO	2020-02-18	KO	20.1	49.3	1411	2.86207	251.438
5	4	LUL-CKO	2020-02-18	KO	20.1	27.4	1466	5.35036	229.496
6	6	LUL-CKO	2020-02-18	KO	20.1	24.1	1371	5.6888	171.573
11	2	LUL-CKO	2020-06-15	KO	17.6	32.6	843	2.58589	195.046
12	4	LUL-CKO	2020-06-15	KO	17.6	59.6	826	1.38591	276.282
13	6	LUL-CKO	2020-06-15	KO	17	31.7	946	2.98423	192.211
14	8	LUL-CKO	2020-06-15	KO	17	22.9	862	3.76419	202.674
15	9	LUL-CKO	2020-06-15	KO	17.6	27.2	746	2.74265	248.425
16	10	LUL-CKO	2020-06-15	KO	19.7	66.6	1007	1.51201	259.736
20	2	LUL-CKO	2020-01-30	KO	11.9	25.7	1169	4.54864	188.74
21	4	LUL-CKO	2020-01-30	KO	19.3	24.3	1074	4.41975	263.36
22	6	LUL-CKO	2020-01-30	KO	19.3	19.9	957	4.80905	248.566
				mean:	18.1083	34.275	1056.5	3.55446	227.296
				SD:	2.31692	15.4666	245.458	1.42739	35.3013
				SEM:	0.668836	4.46481	70.8577	0.412051	10.1906
				t-test:	0.882363	0.566783	0.321209	0.508874	0.838183
								df:	20

## Sheet: Fig. 1E &1F
Fig. 1E and 1F
exp #	exp date:	cage	Genotype	ear ID	gender	age (weeks)	PCR #	BW (g)	plasma TG (mg/dL) 0 min	plasma TG (mg/dL) 30 min	plasma TG (mg/dL) 60 min	plasma TG (mg/dL) 90 min	plasma TG (mg/dL) 120 min	TG sec rate: mg / h	liver wt (mg)
1	2020-06-15	35	LUL-flox	R1	male	19.7	LU123	27.3	45.5	238.2	394.9	607	740.6	334.933	1094
3	2020-06-15	35	LUL-flox	L1	male	19.7	LU124	26.7	75.4	204.1	389.4	533.9	661.3	304.8	1089
5	2020-06-15	35	LUL-flox	none	male	19.7	LU126	26.1	48	228.4	363.2	507.7	666.8	292.267	1051
7	2020-06-15	36	LUL-flox	R2	male	17.6	LU129	28.9	67.2	252.8	436	546.2	655.1	268.2	1138
1	2020-01-03	15	LUL-flox	R1	male	11.9	LU044	25.8	95.528	169.239	175.885	312.431	339.015	113.184	1105
3	2020-01-03	15	LUL-flox	none	male	11.9	LU047	23.8	76.194	199.448	316.056	488.249	676.756	318.205	1174
5	2020-01-03	17	LUL-flox	R1	male	11	LU050	23.1	49.61	223.011	253.221	502.75	615.733	261.815	1044
1	2020-02-18	17	LUL-flox	L1	male	19.3	LU051	23.6	88.637	236.792	341.68	487.868	524.579	191.858	1121
3	2020-02-18	20	LUL-flox	R1	male	20.1	LU063	28.8	105.682	230.892	312.18	415.757	438.046	138.103	1197
5	2020-02-18	20	LUL-flox	L1	male	20.1	LU064	32.8	108.959	233.514	306.28	436.079	454.435	147.281	1400
							mean:	26.69	76.071	221.64	328.88	483.793	577.236	237.065	1141.3
							SD:	2.96215	23.5627	24.2554	75.2208	80.8449	130.47	82.0732	102.974
							SE:	1.20439	6.9574	8.32938	19.1212	22.5531	39.1608	25.2436	39.006
2	2020-06-15	36	LUL-CKO	R1	male	17.6	LU127	22.6	35.171	205.271	333.913	424.755	458.287	168.677	843
4	2020-06-15	36	LUL-CKO	L1	male	17.6	LU128	25.2	33.952	217.465	336.352	429.632	557.055	226.393	826
6	2020-06-15	37	LUL-CKO	R1	male	17	LU131	26	21.532	198.652	322.21	417.77	502.983	202.887	946
8	2020-06-15	37	LUL-CKO	L2	male	17	LU134	23.6	36.14	196.826	310.037	451.855	506.026	206.133	862
9	2020-06-15	36	LUL-CKO	none	male	17.6	LU130	23.4	64.747	185.871	261.344	380.033	417.162	154.194	764
10	2020-06-15	39	LUL-CKO	L1	male	19.7	LU142	25.2	34.923	190.74	287.517	425.074	398.902	138.775	1007
2	2020-01-03	15	LUL-CKO	L1	male	11.9	LU045	25.7	61.694	207.303	355.328	496.104	572.231	243.285	1169
4	2020-01-03	17	LUL-CKO	R2	male	11	LU052	24.3	61.694	214.553	241.741	421.789	539.605	216.701	1074
6	2020-01-03	17	LUL-CKO	L2	male	11	LU053	19.9	73.777	247.179	293.097	496.708	682.797	290.412	957
2	2020-02-18	19	LUL-CKO	R1	male	20.1	LU060	30.8	96.504	173.203	272.847	312.836	441.979	179.184	1411
4	2020-02-18	19	LUL-CKO	L1	male	20.1	LU061	31.9	137.148	268.914	371.18	472.79	508.19	159.517	1466
6	2020-02-18	19	LUL-CKO	none	male	20.1	LU062	27.3	118.793	286.614	373.802	495.079	488.524	134.607	1371
							mean:	25.4917	91.6017	232.961	317.999	449.218	538.888	203.951	1241.33
							SD:	3.33015	31.4469	42.2886	56.2312	72.7528	83.2974	57.5876	205.014
							SE:	1.27276	12.8381	17.2642	22.9563	29.7012	34.006	23.51	83.6965
							t-test:	0.387772	0.40598	0.670582	0.548545	0.107959	0.127972	0.132003	0.326221
							df:		20	20	20	20	20	20	20

## Sheet: Fig. 1H
Fig. 1H
lane:	Genotype	band	Dens	mean:	SD:	SEM:	t-test:	df	Flox control	% of flox	mean:	SD:	SEM:	t-test:	df:
1	LULL flox	apoB100	4347.2						3914.28	111.06
2	LULL flox	apoB100	3677.2						3914.28	93.9433
3	LULL flox	apoB100	4108.57						3914.28	104.964
4	LULL flox	apoB100	3708.2						3914.28	94.7353
5	LULL flox	apoB100	3730.2	3914.28	299.052	133.74			3914.28	95.2973	99.9999	7.64001	3.41672
6	LULLKO	apoB100	3670.15						3914.28	93.7632
7	LULLKO	apoB100	5050.86						3914.28	129.037
8	LULLKO	apoB100	2476.48						3914.28	63.2678
9	LULLKO	apoB100	3186.3						3914.28	81.4021
10	LULLKO	apoB100	2600.6	3396.88	1041.14	465.611	0.316669	8	3914.28	66.4387	86.7817	26.5985	11.8952	0.316669	8
11	LULL flox	apoB48	29346.4						26123	112.339
12	LULL flox	apoB48	24917.6						26123	95.3858
13	LULL flox	apoB48	26646.1						26123	102.002
14	LULL flox	apoB48	28528.9						26123	109.21
15	LULL flox	apoB48	21175.9	26123	3254.94	1455.66			26123	81.0625	100	12.4601	5.57231
16	LULLKO	apoB48	33759.1						26123	129.231
17	LULLKO	apoB48	28466.9						26123	108.973
18	LULLKO	apoB48	30256.1						26123	115.822
19	LULLKO	apoB48	23314.7						26123	89.2499
20	LULLKO	apoB48	28912.5	28941.9	3769.09	1685.59	0.241236	8	26123	110.678	110.791	14.4282	6.4525	0.241236	8

## Sheet: Fig. 2B
Fig. 2B
	Lane	Mouse Genotype	β-actin Intensity	LAP1A/B Intensity	[LAP1A/B]/β-actin	Mean	Ratio to LUL-flox Mean	t-test: p-value
	1	LUL-flox	7818.5	8136.67	1.04069		1.0325
	2	LUL-flox	8878.35	9168.23	1.03265		1.02452
	3	LUL-flox	9243.52	8785.74	0.950476	1.00794	0.942988
	4	LUL-CKO	7845.08	6657.79	0.848658		0.841972
	5	LUL-CKO	9365.45	6980.79	0.745377		0.739505
	6	LUL-CKO	8878.08	7289.55	0.821072	0.805036	0.814604	0.0086	t=4.804	df=4
	Lane	Mouse Genotype	β-actin Intensity	LAP1C Intensity	[LLAP1C]/β-actin	Mean	Ratio to LUL-flox Mean	t-test: p-value
	1	LUL-flox	7818.5	4646.65	0.594315		0.829127
	2	LUL-flox	8878.35	7049.79	0.794043		1.10777
	3	LUL-flox	9243.52	7043.84	0.76203	0.716796	1.06311
	4	LUL-CKO	7845.08	5232.6	0.666991		0.930517
	5	LUL-CKO	9365.45	5667.77	0.605179		0.844283
	6	LUL-CKO	8878.08	5846.65	0.658548	0.643573	0.918739	0.3222	t=1.128	df=4
	Lane	Mouse Genotype	β-actin Intensity	TorsinA Intensity	TorsinA/β-actin	Mean	Ratio to LUL-flox Mean	t-test: p-value
	1	LUL-flox	7818.5	4488.18	0.574047		1.05818
	2	LUL-flox	8878.35	4831.77	0.54422		1.0032
	3	LUL-flox	9243.52	4706.65	0.509184	0.542483	0.938616
	4	LUL-CKO	7845.08	7183.91	0.915722		1.68802
	5	LUL-CKO	9365.45	7593.74	0.810825		1.49465
	6	LUL-CKO	8878.08	7950.5	0.89552	0.874022	1.65078	0.0009	t=8.912	df=4

## Sheet: Fig. 3B
Fig. 3B
	Blot	Lane	Genotype	Injected Virus	β-actin Intensity	LAP1 Intensity	LAP1/β-actin	Mean	Ratio to Ad-ctrl Mean	t-test: p-value
	Intensity #1 Fig.3a	2	LUL-flox	Ad-ctrl	6938.03	9286.58	1.3385		1.34669
	Intensity #1 Fig.3a	3	LUL-flox	Ad-ctrl	5948.55	3862.66	0.649345	0.993924	0.653315
	Intensity #2 Additional	2	LUL-flox	Ad-ctrl	17070	56494.4	3.30956		1.23719
	Intensity #2 Additional	3	LUL-flox	Ad-ctrl	14812.5	30225.6	2.04055	2.67506	0.762806
	Intensity #1 Fig.3a	4	LUL-flox	Ad-Lap1	6055.96	934.669	0.154339		0.155282
	Intensity #1 Fig.3a	5	LUL-flox	Ad-Lap1	6803.79	3956.25	0.581477	0.367908	0.585031
	Intensity #2 Additional	4	LUL-flox	Ad-Lap1	17186.5	12980.7	0.755289		0.282345
	Intensity #2 Additional	5	LUL-flox	Ad-Lap1	18934.2	31026.7	1.63866	1.19697	0.61257	0.0281	t=2.880	df=6
	Intensity #1 Fig.3a	6	LUL-CKO	Ad-ctrl	5082.75	12485.5	2.45644		0.743869
	Intensity #1 Fig.3a	7	LUL-CKO	Ad-ctrl	4275.99	17737.1	4.14806	3.30225	1.25613
	Intensity #2 Additional	6	LUL-CKO	Ad-ctrl	14693.6	64356.6	4.3799		0.794186
	Intensity #2 Additional	7	LUL-CKO	Ad-ctrl	12476.9	82971.5	6.65	5.51495	1.20581
	Intensity #1 Fig.3a	8	LUL-CKO	Ad-Lap1	4158.46	6178.99	1.48589		0.449961
	Intensity #1 Fig.3a	9	LUL-CKO	Ad-Lap1	5063.08	6210.15	1.22655	1.35622	0.371429
	Intensity #2 Additional	8	LUL-CKO	Ad-Lap1	11218	46126.5	4.11182		0.745578
	Intensity #2 Additional	9	LUL-CKO	Ad-Lap1	10990.4	38072.4	3.46415	3.78799	0.628139	0.0294	t=2.844	df=6
	Blot	Lane	Genotype	Injected Virus	β-actin Intensity	TorsinA Intensity	TorsinA/β-actin	Mean	Ratio to Ad-ctrl Mean	t-test: p-value
	Intensity #1 Fig.3a	2	LUL-flox	Ad-ctrl	6938.03	2063.65	0.29744		0.595373
	Intensity #1 Fig.3a	3	LUL-flox	Ad-ctrl	5948.55	4174.28	0.701732	0.499586	1.40463
	Intensity #2 Additional	2	LUL-flox	Ad-ctrl	17070	4410.74	0.258391		0.574852
	Intensity #2 Additional	3	LUL-flox	Ad-ctrl	14812.5	9488.76	0.640591	0.449491	1.42515
	Intensity #1 Fig.3a	4	LUL-flox	Ad-Lap1	6055.96	3828.34	0.63216		1.26537
	Intensity #1 Fig.3a	5	LUL-flox	Ad-Lap1	6803.79	4969.7	0.730431	0.681295	1.46207
	Intensity #2 Additional	4	LUL-flox	Ad-Lap1	17186.5	9803.47	0.570418		1.26903
	Intensity #2 Additional	5	LUL-flox	Ad-Lap1	18934.2	12657.8	0.668514	0.619466	1.48727	0.1839	t=1.502	df=6
	Intensity #1 Fig.3a	6	LUL-CKO	Ad-ctrl	5082.75	3183.51	0.626335		0.689708
	Intensity #1 Fig.3a	7	LUL-CKO	Ad-ctrl	4275.99	5087.99	1.1899	0.908116	1.31029
	Intensity #2 Additional	6	LUL-CKO	Ad-ctrl	14693.6	7343.1	0.499747		0.704411
	Intensity #2 Additional	7	LUL-CKO	Ad-ctrl	12476.9	11468.3	0.919161	0.709454	1.29559
	Intensity #1 Fig.3a	8	LUL-CKO	Ad-Lap1	4158.46	4070.46	0.978838		1.07788
	Intensity #1 Fig.3a	9	LUL-CKO	Ad-Lap1	5063.08	6477.18	1.2793	1.12907	1.40874
	Intensity #2 Additional	8	LUL-CKO	Ad-Lap1	11218	8235.23	0.734107		1.03475
	Intensity #2 Additional	9	LUL-CKO	Ad-Lap1	10990.4	14371.3	1.30763	1.02087	1.84314	0.2312	t=1.332	df=6

## Sheet: Fig. 3D
Fig. 3D
Dr. Michael Lee's evaluation
Send the H & E images of liver sections from LULL1-LAP1 double KO
	Liver Section Number	Steatosis Grade ( 0- 3)	Comments	Groups		Mean	SEM			Table. Steatosis grading results by a liver pathologist
	1	0		A	LUL-flox	0	0						Number of liver sections examined	Steatosis grades (0-3): Mean ± SEM
	2	0		A	Ad-ctrl					Genotypes	Treatments	Depleted proteins
	3	0		A						LUL-flox	Ad-ctrl	None	3	0 ± 0
	4	0		B	LUL-flox	1.167	0.4			LUL-flox	Ad-Lap1	LAP1	6	1.2 ± 0.4
	5	0		B	Ad-Lap1l					LUL-CKO	Ad-ctrl	LULL1	4	1.75 ± 0.5
	6	1	Micro	B						LUL-CKO	Ad-Lap1	LAP1 + LULL1	6	3 ± 0
	7	2	Micro	B						A-CKO	None	TorsinA	3	3 ± 0
	8	2	Micro	B
	9	2	Micro	B
	10	3	Micro	C	LUL-CKO	1.75	0.5
	11	1	Micro	C	Ad-ctrl
	12	2	Micro and macro	C
	13	1	Micro	C
	14	3	Micro (I think these are very tiny droplets?)	D	LUL-CKO	3	0
	15	3	Micro (I think these are very tiny droplets?)	D	Ad-Lap1
	16	3	Micro (I think these are very tiny droplets?)	D
	17	3	Micro (I think these are very tiny droplets?)	D
	18	3	Micro (I think these are very tiny droplets?)	D
	19	3	Micro (I think these are very tiny droplets?)	D
	20	3	Micro and macro	E	A-CKO	3	0
	21	3	Micro and macro	E
	22	3	Micro	E

## Sheet: Fig. 3F
	Fig.3F
	Exp #	Mouse genotype	Injected Virus	Sex	BD	Liver TG/mg liver prot adjusted for recovery	mean:	SD:	SEM:
Group A	1	LUL-flox	Ad-crtl	M	2021-03-23	179.447
	5	LUL-flox	Ad-crtl	M	2021-03-23	157.376
	12	LUL-flox	Ad-crtl	M	2021-03-23	62.097	132.973	62.3646	36.0062
Group B	2	LUL-flox	Ad-LAP1	F	2021-04-16	188.449
	6	LUL-flox	Ad-LAP1	F	2021-04-16	401.702
	11	LUL-flox	Ad-LAP1	M	2021-05-07	264.86	285.004	108.044	62.3793
Group C	3	LUL-CKO	Ad-crtl	F	2021-04-16	127.695
	7	LUL-CKO	Ad-crtl	M	2021-05-07	258.194
	10	LUL-CKO	Ad-crtl	M	2021-05-07	213.517	199.802	66.3216	38.2908
Group D	4	LUL-CKO	Ad-LAP1	M	2021-03-20	633.979
	8	LUL-CKO	Ad-LAP1	M	2021-03-20	641.149
	9	LUL-CKO	Ad-LAP1	F	2021-04-16	616.535	630.555	12.6592	7.30882
	ANOVA Assumptions:
	1. Shapiro-Wilk Test for Normality	Group A	0.3397
		Group B	0.6903
		Group C	0.6561
		Group D	0.5483
	2. Levene's Test for Heteroscedasticity		0.1692
	3. Independence		Checked
	ANOVA With Tukey Result:	0.0001		F-value	29.19
				df1	3
	A-B	0.1128		df2	8
	A-C	0.6694
	A-D	0.0001
	B-C	0.495
	B-D	0.0015
	C-D	0.0003

## Sheet: Fig. 4B
Fig. 4B		Fig. 4b
	Blot	Lane	Mouse Genotype	Injected Virus	β-actin Intensity	LAP1 Intensity	LAP1]/β-actin	Mean	Ratio to Ad-ctrl Mean	t-test: p-value
	Intensity #1 Fig.4a	1	LUL-flox	Ad-ctrl	8860.6	7283.37	0.821995		0.748421
	Intensity #1 Fig.4a	2	LUL-flox	Ad-ctrl	7431.84	10215.9	1.37462	1.09831	1.25158
	Intensity #2 Additional	1	LUL-flox	Ad-Lap1	5230.77	3986.15	0.762059		0.755053
	Intensity #2 Additional	2	LUL-flox	Ad-Lap1	4173.41	5243.88	1.2565	1.00928	1.24495
	Intensity #1 Fig.4a	3	LUL-flox	Ad-ctrl	8516.55	3110.11	0.365184		0.332498
	Intensity #1 Fig.4a	4	LUL-flox	Ad-ctrl	10286.4	3771.28	0.366628	0.365906	0.333813
	Intensity #2 Additional	3	LUL-flox	Ad-Lap1	5188.48	1136.36	0.219015		0.217002
	Intensity #2 Additional	4	LUL-flox	Ad-Lap1	6502.18	1697.36	0.261044	0.240029	0.258644	0.0027	t=4.887	df=6
	Intensity #1 Fig.4a	5	LUL-CKO	Ad-ctrl	9004.43	4397.95	0.488421		0.782464
	Intensity #1 Fig.4a	6	LUL-CKO	Ad-ctrl	8617.55	6549.32	0.759998	0.62421	1.21754
	Intensity #2 Additional	5	LUL-CKO	Ad-Lap1	5762.06	1741.15	0.302176		0.730154
	Intensity #2 Additional	6	LUL-CKO	Ad-Lap1	5219.94	2743.22	0.525528	0.413852	1.26985
	Intensity #1 Fig.4a	7	LUL-CKO	Ad-ctrl	9556.01	731.062	0.0765028		0.12256
	Intensity #1 Fig.4a	8	LUL-CKO	Ad-ctrl	9269.62	1065.6	0.114956	0.0957294	0.184162
	Intensity #2 Additional	7	LUL-CKO	Ad-Lap1	5859.35	196.849	0.0335957		0.0811781
	Intensity #2 Additional	8	LUL-CKO	Ad-Lap1	5376.11	208.971	0.0388703	0.036233	0.0939232	0.0009	t=6.136	df=6
	Blot	Lane	Mouse Genotype	Injected Virus	β-actin Intensity	TorsinA Intensity	TorsinA/β-actin	Mean	Ratio to Ad-ctrl Mean	t-test: p-value
	Intensity #1 Fig.4a	1	LUL-flox	Ad-ctrl	8860.6	736.113	0.0830771		0.915771
	Intensity #1 Fig.4a	2	LUL-flox	Ad-ctrl	7431.84	730.991	0.0983593	0.0907182	1.08423
	Intensity #2 Additional	1	LUL-flox	Ad-Lap1	5230.77	1235.99	0.236292		0.910387
	Intensity #2 Additional	2	LUL-flox	Ad-Lap1	4173.41	1180.28	0.282811	0.259552	1.08961
	Intensity #1 Fig.4a	3	LUL-flox	Ad-ctrl	8516.55	1674.18	0.19658		2.16693
	Intensity #1 Fig.4a	4	LUL-flox	Ad-ctrl	10286.4	4479.86	0.435514	0.316047	4.80073
	Intensity #2 Additional	3	LUL-flox	Ad-Lap1	5188.48	2135.65	0.411614		1.58586
	Intensity #2 Additional	4	LUL-flox	Ad-Lap1	6502.18	4191.2	0.644584	0.528099	2.48345	0.0473	t=2.488	df=6
	Intensity #1 Fig.4a	5	LUL-CKO	Ad-ctrl	9004.43	7085.05	0.786841		0.992258
	Intensity #1 Fig.4a	6	LUL-CKO	Ad-ctrl	8617.55	6886.45	0.799119	0.79298	1.00774
	Intensity #2 Additional	5	LUL-CKO	Ad-Lap1	5762.06	4696.91	0.815144		0.931868
	Intensity #2 Additional	6	LUL-CKO	Ad-Lap1	5219.94	4877.2	0.934341	0.874743	1.06813
	Intensity #1 Fig.4a	7	LUL-CKO	Ad-ctrl	9556.01	8063.15	0.843778		1.06406
	Intensity #1 Fig.4a	8	LUL-CKO	Ad-ctrl	9269.62	7764.67	0.837647	0.840713	1.05633
	Intensity #2 Additional	7	LUL-CKO	Ad-Lap1	5859.35	6073.31	1.03651		1.18494
	Intensity #2 Additional	8	LUL-CKO	Ad-Lap1	5376.11	5655.65	1.052	1.04426	1.20263	0.0377	t=2.656	df=6

[truncated: 16 more sheets: Fig. 5B, Fig. 5C, Fig. 6A & 6B, Fig. 6D, Fig.7B, Fig.7C, Fig. 7D, Fig. 3A & 3B, Fig. S4B, Fig. S4D, Fig. S4F, Fig. S5B, Fig. S7C, Fig. S9, Fig. S10A and S10B, Fig. S10D]
